# Supplementary material for: Enhancing the Quality of Low-Alcohol Navel Orange Wine through Simultaneous Co-Fermentation Using Saccharomyces cerevisiae SC-125, Angel Yeast SY, and Lactiplantibacillus plantarum BC114
Source: Molecules. 2024 Apr 14;29(8):1781. doi: 10.3390/molecules29081781 (PMC11052192; doi:10.3390/molecules29081781)
Supplement: Supplementary file 1 [file molecules-29-01781-s001.zip]

Archive with 1 entries (1 files):
- molecules-2915386-supplementary.pdf
